# Supplementary material for: Involvement of NtInvVR1 in the increase of reducing sugars during the curing of virginia tobacco
Source: Sci Rep. 2026 Apr 22;16:18755. doi: 10.1038/s41598-026-49747-x (PMC13273079; doi:10.1038/s41598-026-49747-x)
Supplement: Supplementary file 1 — Supplementary Material 1 [file 41598_2026_49747_MOESM1_ESM.xlsx]

## Sheet: Supplementary Table S1
Invertase classes	Gene Name	NCBI gene locus	Gene name reporteda	Chromosome
Alkaline / Neutral	NtInvAN2_S	Ntab07g017700-1	NtNINV1	7
	NtInvAN2_T	Ntab19g026160-1	NtNINV14	19
	NtInvAN3.1_S	Ntab07g030630-1	NtNINV16?	7
	NtInvAN3.1_T	Ntab19g016000-1	NtNINV12	19
	NtInvAN3.2_S	Ntab06g004910-1	NtNINV11	6
	NtInvAN3.2_T	Ntab04g025090-1	NtNINV13	4
	NtInvAN4.1_S	Ntab01g007200-1	NtNINV7	1
	NtInvAN4.1_T	Ntab23g017730-1	NtNINV18?	23
	NtInvAN4.2_S	Ntab12g001710-1	NtNINV5	12
	NtInvAN5_S	Ntab08g007440-1	NtNINV3	8
	NtInvAN5_T	Ntab22g007280-1	NtNINV19	22
	NtInvAN6_S	Ntab11g004760-1	NtNINV2	11
	NtInvAN6_T	Ntab13g018800-1	NtNINV4	13
	NtInvAN7_T	Ntab04g029250-1	NtNINV17	4
	NtInvAN8_S	Ntab18g015450-1	NtNINV9	18
	NtInvAN8_T	Ntab09g014720-1	NtNINV10	9
Cell Wall	NtInvCW1_S	Ntab06g025810-1	NtCWINV1	6
	NtInvCW2_S	Ntab08g000420-1	NtCWINV8?	8
	NtInvCW2_T	Ntab22g007820-1	NtCWINV7	22
	NtInvCW3.1_T	Ntab10g000310-1	NtCWINV4	10
	NtInvCW3.2_T	Ntab10g000230-1	NtCWINV5?	10
	NtInvCW4_T	Ntab10g000300-1	NA	10
	NtInvCW5_S	Ntab05g016060-1	NtCWINV10	5
	NtInvCW5_T	Ntab24g016070-1	NtCWINV9	24
	NtInvCW6_S	Ntab05g016080-1	NtCWINV11	5
	NtInvCW6_T	Ntab24g016090-1	NtCWINV2	24
	NtInvCW8_S	Ntab05g018980-1	NtCWINV12	5
	NtInvCW8_T	Ntab24g015270-1	NA	24
Vacuolar	NtInvVR1_S	Ntab06g012900-1	NtVINV2	6
	NtInvVR1_T	Ntab04g018310-1	NtVINV1	4
	NtInvVR2_S	Ntab01g004510-1	NtVINV4?	1
	NtInvVR2_T	Ntab23g020460-1	NtVINV3	23
aGenes reported previously in Cheng et al. (2023) NA: not applicable
Supplementatry Table S1. Key features of invertase genes in Nicotiana tabacum

## Sheet: Supplementary Table S2
Invertase classes	Gene Namea	AGI Locus	Chromosome
Alkaline / Neutral	AtA/N-InvA	AT1G56560	1
	AtA/N-InvB	AT4G34860	4
	AtA/N-InvC	AT3G06500	3
	AtA/N-InvD	AT1G22650	1
	AtA/N-InvE	AT5G22510	5
	AtA/N-InvG	AT1G35580	1
	AtA/N-InvH	AT3G05820	3
	AtA/N-InvI	AT4G09510	4
	AtA/N-InvF	AT1G72000	1
Cell Wall	AtCW-Inv1	AT3G13790	3
	AtCW-Inv2	AT3G52600	3
	AtCW-Inv3	AT1G55120	1
	AtCW-Inv4	AT2G36190	2
	AtCW-Inv5	AT3G13784	3
	AtCW-Inv6	AT5G11920	5
Vacuolar	AtVAC-Inv3	AT1G62660	1
	AtVAC-Inv4	AT1G12240	1
a Gene named were retrieved from the NCBI database following the recommended name (RecName) www.ncbi.nlm.nih.gov
Supplementatry Table S2. Key features of invertase genes in Arabidopsis thaliana

## Sheet: Supplementary Table S3
	Gene Name	SGN Locus	Gene name reported in literature	Chromosome
Alkaline / Neutral	SolycInvAN1	Solyc01g058010	NI1 (Qin et al., 2016)	1
	SolycInvAN2	Solyc01g100810	NI2 (Qin et al., 2016, Ruan, 2014)	1
	SolycInvAN3	Solyc01g111100	CIN2 (Ruan, 2014)	1
	SolycInvAN4	Solyc04g081440	CIN3 (Ruan, 2014) ; NI6 (Leskow et al., 2020)	4
	SolycInvAN5	Solyc06g065210	NI3 (Qin et al., 2016) ; CIN4 (Ruan, 2014)	6
	SolycInvAN6	Solyc11g007270	CIN5 (Ruan, 2014)	11
	SolycInvAN7	Solyc11g020610	NI4 (Qin et al., 2016) ; CIN6 (Ruan, 2014)	11
	SolycInvAN8	Solyc11g067050	NI5 (Qin et al., 2016) ; CIN7 (Ruan, 2014)	11
	SolycInvAN9	Solyc10g061980		10
	SolycInvAN10	Solyc00g021660		0
	SolycInvAN11	Solyc01g058020		1
Cell Wall	SolycInvCW1	Solyc03g121680	SldeCW-Inv1 (Wei et al., 2020)	3
	SolycInvCW2	Solyc06g064620	SlCWIN5 (Wei et al., 2020)	6
	SolycInvCW3	Solyc09g010080	Lin5 (Godt, Roitsch, 1997) ; SlCWIN1 (Wei et al., 2020)	9
	SolycInvCW4	Solyc09g010090	Lin7 (Godt, Roitsch, 1997) ; SlCWIN3 (Wei et al., 2020)	9
	SolycInvCW5	Solyc10g083290	Lin6 (Godt, Roitsch, 1997) ; SlCWIN2 (Wei et al., 2020)	10
	SolycInvCW6	Solyc10g083300	Lin8 (Godt, Roitsch, 1997) ; SlCWIN4 (Wei et al., 2020)	10
	SolycInvCW7	Solyc10g085360	SlCWIN6 (Wei et al., 2020)	10
	SolycInvCW8	Solyc10g085640	SlCWIN7 (Wei et al., 2020)	10
	SolycInvCW9	Solyc10g085650	SlCWIN8 (Wei et al., 2020)	10
	SolycInvCW10	Solyc08g045720		8
	SolycInvCW11	Solyc10g045590		10
Vacuolar	SolycInvVR1	Solyc03g083910	SlVIN1 (Wei et al., 2020) ; TIV1 (Fridmann et al., 2004) ; VI (Klann and Bennett, 1992)	3
	SolycInvVR2	Solyc08g079080	LIN9 (Qin et al., 2016) ; SlVIN2 (Wei et al., 2020); SlVaINV9 (Ahiakpa et al., 2022)	8
Supplementatry Table S3. Key features of invertase genes in Solanum lycopersicum.

## Sheet: Supplementary Table S4
Locus	Description	Accession number	Protein length (aa)	TMD position (aa)
Ntab06g012900	NtInvVR1_S	XP_016490380.1	643	37-56
Ntab04g018310	NtInvVR1_T	XP_016490380.1	643	45-64
Ntab01g004510	NtInvVR2_S	XP_016476945.1	649	35-53
Ntab23g020460	NtInvVR2_T	XP_016487958.1	652	38-56
AT1g62660	AtVAC-Inv3	Q43348.1	648	38-55
AT1g12240	AtVAC-Inv4	Q39041.2	664	44-63
Solyc03g083910	SolycInvVR1	NP_001234843.2	636	32-51
Solyc08g079080	SolycInvVR2	NP_001234069.2	652	38-55
ZEAMMB73_Zm00001d002830	ZmINV1	P49175.1	670	44-65
Vitis02g00588	acid beta-fructofuranosidase isoform X1	XP_059589556.1	664	46-64
Vitis16g00881	acid beta-fructofuranosidase isoform X1	XP-002265534.1	649	45-64
NA	ShSAI1	AFV94412.1	685	38-60
Supplementatry Table S4. The locus numbers are derived from NCBI annotations (www.ncbi.nlm.nih.gov).
The location of predicted transmembrane domains (TMD) are presented according to HMMTOP prediction (hmmtop.pbrg.hu). NA: non applicable

## Sheet: Supplementary Table S5
SUT groups	Arabidopsis thaliana	AGI locus	Nicotiana tabaccum	NCBI Gene ID	0h	6h	12h	24h	48h	55h	72h
SUT1	AtSUC1	AT1G71880
	AtSUC2	AT1G22710
	AtSUC5	AT1G71890	NtSUT2	Ntab16g009660-1	158	157	86	130	72	43	17
	AtSUC6	AT5G43610	NtSUT5	Ntab12g012280-1	95	92	38	139	47	42	26
	AtSUC7	AT1G66570	NtSUT8	Ntab08g007750-1	0	0	0	0	0	0	0
	AtSUC8	AT2G14670
	AtSUC9	AT5G06170
SUT2	AtSUC3	AT2G02860	NtSUT3	Ntab20g004910-1	7	1	1	10	6	0	0
			NtSUT4	Ntab24g005300-1	9	13	2	14	12	3	2
SUT4	AtSUT4	AT1G09960	NtSUT1	Ntab16g004830-1	0	4	4	1	0	11	11
			NtSUT7	Ntab12g006340-1	3	1	8	16	36	14	2
			NtSUT6	Ntab09g007040-1	6	3	16	8	1	7	10
Supplementatry Table S5. Time‑course expression of proton‑coupled sucrose symporters transporter (SUT/SUC) genes in lamina tissue of mature Nicotiana tabacum cv. K326 leaves during flue curing.
Expression levels of sucrose transporter genes were quantified in the lamina of mature leaves from Nicotiana tabacum cv. K326 at 0, 6, 12, 24, 48, 55 and 72 hours after the onset of flue curing.
Gene expression values are reported as TMM‑normalized counts.
Tobacco SUT genes are shown alongside their closest Arabidopsis thaliana SUC homologs for reference, with gene identifiers reported as AGI locus IDs for Arabidopsis and NCBI locus identifiers for Nicotiana tabacum.
Time points correspond to progressive stages of the flue‑curing process starting from the mature leaf prior to curing (0 h).

## Sheet: Supplementary Table S6
Arabidopsis thaliana	AGI locus	Nicotiana tabaccum	NCBI Gene ID	0h	6h	12h	24h	48h	55h	72h
AtSWEET1	AT1G21460		Ntab16g011320-1	0	3	0	0	0	0	0
			Ntab12g010850-1	0	0	1	44	15	12	0
			Ntab16g011310-1	0	2	0	0	0	0	3
			Ntab12g010860-1	0	0	0	0	1	0	0
AtSWEET2	AT3G14770		Ntab10g017070-1	0	1	3	1	3	2	0
			Ntab10g017060-1	0	3	0	3	0	0	0
			Ntab02g014890-1	1	1	6	3	0	6	0
			Ntab17g024420-1	2	0	7	2	0	0	0
			Ntab03g024990-1	13	1	3	8	2	2	3
AtSWEET3	AT5G53190		Ntab06g016120-1	12	0	0	0	3	0	0
			Ntab04g015520-1	6	0	0	0	0	0	0
AtSWEET4	AT3G28007		Ntab08g018840-1	0	0	1	6	2	3	2
AtSWEET5	AT5G62850		Ntab22g016310-1	0	0	2	0	1	0	0
AtSWEET8	AT5G40260		Ntab06g033460-1	0	0	0	0	0	0	0
			Ntab04g008710-1	0	1	0	0	0	0	2
AtSWEET6	AT1G66770		Ntab23g024120-1	0	0	0	2	0	0	0
AtSWEET7	AT4G10850		Ntab01g000790-1	0	0	0	0	0	0	0
			Ntab05g000280-1	0	0	0	0	0	0	0
AtSWEET9	AT2G39060		Ntab15g013540-1	0	0	0	0	0	0	0
			Ntab20g013020-1	0	0	0	0	0	0	0
AtSWEET11	AT3G48740		Ntab05g008450-1	0	0	81	757	660	659	614
AtSWEET12	AT5G23660		Ntab15g008850-1	1	0	2	702	1049	958	513
			Ntab06g019130-1	27	22	11	87	40	33	15
			Ntab04g013430-1	13	6	6	98	48	15	20
			Ntab06g019120-1	8	11	0	29	46	18	7
			Ntab04g013440-1	15	24	3	50	71	19	4
			Ntab06g019090-1	5	14	25	71	76	39	17
			Ntab04g013480-1	19	39	18	85	94	28	6
			Ntab06g019140-1	0	0	0	0	0	0	0
			Ntab06g019150-1	0	0	0	0	0	0	0
			Ntab04g013420-1	0	0	0	0	0	0	0
			Ntab04g013410-1	0	0	0	0	0	0	0
			Ntab06g019080-1	0	10	0	5	3	4	0
			Ntab04g013500-1	3	0	7	30	12	4	0
			Ntab04g013510-1	8	3	2	7	11	1	1
			Ntab21g005280-1	3	0	1	32	50	12	10
			Ntab21g005260-1	4	0	0	0	0	5	2
			Ntab06g018990-1	0	0	0	0	0	0	0
			Ntab04g013520-1	0	0	0	0	0	0	0
AtSWEET13	AT5G50800		Ntab04g013400-1	0	0	0	67	48	70	29
AtSWEET14	AT4G25010		Ntab06g019160-1	0	0	0	2	0	0	0
AtSWEET15	AT5G13170		Ntab19g010050-1	0	0	0	3	12	0	2
AtSWEET10	AT5G50790		Ntab22g026880-1	0	0	0	0	2	3	1
AtSWEET16	AT3G16690		Ntab05g010250-1	0	0	0	0	0	0	0
AtSWEET17	AT4G15920		Ntab07g018900-1	0	0	0	0	0	0	0
			Ntab15g010160-1	0	0	0	0	0	0	4
			Ntab19g025170-1	0	0	0	0	0	0	0
Supplementatry Table S6. Time‑course expression of sucrose transporter (SWEET) genes in lamina tissue of mature Nicotiana tabacum cv. K326 leaves during flue curing.
Expression levels of sucrose transporter genes were quantified in the lamina of mature leaves from Nicotiana tabacum cv. K326 at 0, 6, 12, 24, 48, 55 and 72 hours after the onset of flue curing.
Gene expression values are reported as TMM‑normalized counts. Tobacco SWEET genes are shown alongside their closest Arabidopsis thaliana SWEET homologs for reference, with gene identifiers reported as AGI locus IDs for Arabidopsis and NCBI locus identifiers for tobacco.
Time points correspond to progressive stages of the flue‑curing process starting from the mature leaf prior to curing (0 h).

## Sheet: Supplementary Table S7
Compounds	Control	NtInvVR1-line#1	NtInvVR1-line#2	NtInvVR1-line#3	NtInvVR1-line#4
Glucose	32.6	1.7	1.6	2.8	2.1
Fructose	14.5	1.4	1.8	3.1	2
Sucrose	52.5	96.9	96.7	94.1	96
Sum of sugars	100	100	100	100	100
Supplementatry Table S7. Percentage of glucose, fructose and sucrose compared to the sum of sugars at the end of curing in control and NtInvVR1-RNAi lines cultivated in the greenhouse.

## Sheet: Supplementary Table S8
Ratio	Control	NtInvVR1-line#1	NtInvVR1-line#2	NtInvVR1-line#3
Glucose	37.1	13.5	14.4	17.8
Fructose	41.3	20.5	19.3	22
Sucrose	21.4	65.9	66.2	60.2
Sum of sugars	100	100	100	100
Supplementatry Table S8. Percentage of glucose, fructose and sucrose compared to the sum of sugars at the end of curing in control and NtInvVR1-RNAi lines cultivated in the field.
